# Supplementary material for: Hospital at home digital twin for the management of patients with frailty: a scoping review protocol
Source: BMJ Open. 2025 Jun 17;15(6):e093418. doi: 10.1136/bmjopen-2024-093418 (PMC12182040; doi:10.1136/bmjopen-2024-093418)
Supplement: online supplemental file 2 [file bmjopen-15-6-s002.xlsx]

## Sheet: Data Extraction tool 
Hospital at home digital twin architecture for the management of patients with frailty
Example data collection form
Document Reference	Evidence type	Author, date	Country	Population	Concept	Context	Tools used	Objective(s) of tool	Mechanism of data collection by tool (sensing)	Information Storage?	How is information transferred? (communication)	What and how are the outcome measures being evaluated? (analytics)	How are results expressed and/or transferred and used to inform patient care? (visualisation)	Are the tools effective?	Challenges	Opportunities

## Sheet: List of studies eligibility
Study title / ref	Author (date)	Included	Excluded	If excluded (why)
